# Supplementary material for: Molecular Crowding Defines a Common Origin for the Warburg Effect in Proliferating Cells and the Lactate Threshold in Muscle Physiology
Source: PLoS One. 2011 Apr 29;6(4):e19538. doi: 10.1371/journal.pone.0019538 (PMC3084886; doi:10.1371/journal.pone.0019538)
Supplement: Table S1 — List of reactions included in the larger scale model of mammalian cell metabolism. (XLS) [file pone.0019538.s001.xls]

## Sheet: Reactions list
Index	Abbreviation	Name	Synonyms	Equation	Subsystem	Compartment	EC #	Reversible	BiGG ID
Exchange fluxes, constrained
1	EX_glc(e)	D-Glucose uptake		--> glc-D[c]		Extra-organism		Irreversible	195629
2	EX_gln-L(e)	L-Glutamine uptake		--> gln-L[c]		Extra-organism		Irreversible	233826
3	EX_ala-L(e)	L-Alanine uptake		--> ala-L[c]		Extra-organism		Irreversible	247211
4	EX_asn-L(e)	L-Asparagine uptake		--> asn-L[c]		Extra-organism		Irreversible	247218
5	EX_asp-L(e)	L-Aspartate uptake		--> asp-L[c]		Extra-organism		Irreversible	247221
6	EX_cys-L(e)	L-Cysteine uptake		--> cys-L[c]		Extra-organism		Irreversible	1441098
7	EX_gly(e)	Glycine uptake		--> gly[c]		Extra-organism		Irreversible	1441106
8	EX_pro-L(e)	L-Proline uptake		--> pro-L[c]		Extra-organism		Irreversible	247305
9	EX_ser-L(e)	L-Serine uptake		--> ser-L[c]		Extra-organism		Irreversible	1441122
10	EX_tyr-L(e)	L-Tyrosine uptake		--> tyr-L[c]		Extra-organism		Irreversible	247325
11	EX_chsterol(e)	Cholesterol uptake		--> chsterol[c]		Extra-organism		Irreversible	2328594
12	EX_arg-L(e)	L-Arginine uptake		--> arg-L[c]		Extra-organism		Irreversible	247215
13	EX_his-L(e)	L-Histidine uptake		--> his-L[c]		Extra-organism		Irreversible	247265
14	EX_ile-L(e)	L-Isoleucine uptake		--> ile-L[c]		Extra-organism		Irreversible	247271
15	EX_leu-L(e)	L-Leucine uptake		--> leu-L[c]		Extra-organism		Irreversible	247281
16	EX_lys-L(e)	L-Lysine uptake		--> lys-L[c]		Extra-organism		Irreversible	1441114
17	EX_met-L(e)	L-Methionine uptake		--> met-L[c]		Extra-organism		Irreversible	1421518
18	EX_phe-L(e)	L-Phenylalanine uptake		--> phe-L[c]		Extra-organism		Irreversible	247301
19	EX_thr-L(e)	L-Threonine uptake		--> thr-L[c]		Extra-organism		Irreversible	247318
20	EX_trp-L(e)	L-Tryptophan uptake		--> trp-L[c]		Extra-organism		Irreversible	1441126
21	EX_val-L(e)	L-Valine uptake		--> val-L[c]		Extra-organism		Irreversible	247334
22	EX_chol(e)	Choline uptake		--> chol[c]		Extra-organism		Irreversible	233805
23	EX_hdca(e)	Hexadecanoate (n-C16:0) exchange		--> hdca[c]		Extra-organism		Irreversible	1453273
Exchange fluxes, unconstrained
24	EX_glc(e)	D-Glucose export		glc-D[c] -->		Extra-organism		Irreversible	195629
25	EX_gln-L(e)	L-Glutamine export		gln-L[c] -->		Extra-organism		Irreversible	233826
26	EX_his-L(e)	L-Histidine export		his-L[c] -->		Extra-organism		Irreversible	247265
27	EX_ala-L(e)	L-Alanine export		ala-L[c] -->		Extra-organism		Irreversible	247211
28	EX_arg-L(e)	L-Arginine export		arg-L[c] -->		Extra-organism		Irreversible	247215
29	EX_cys-L(e)	L-Cysteine export		cys-L[c] -->		Extra-organism		Irreversible	1441098
30	EX_ser-L(e)	L-Serine export		ser-L[c] -->		Extra-organism		Irreversible	1441122
31	EX_thr-L(e)	L-Threonine export		thr-L[c] -->		Extra-organism		Irreversible	247318
32	EX_met-L(e)	L-Methionine export		met-L[c] -->		Extra-organism		Irreversible	1421518
33	EX_ile-L(e)	L-Isoleucine export		ile-L[c] -->		Extra-organism		Irreversible	247271
34	EX_val-L(e)	L-Valine export		val-L[c] -->		Extra-organism		Irreversible	247334
35	EX_phe-L(e)	L-Phenylalanine export		phe-L[c] -->		Extra-organism		Irreversible	247301
36	EX_tyr-L(e)	L-Tyrosine export		tyr-L[c] -->		Extra-organism		Irreversible	247325
37	EX_lys-L(e)	L-Lysine export		lys-L[c] -->		Extra-organism		Irreversible	1441114
38	EX_leu-L(e)	L-Leucine export		leu-L[c] -->		Extra-organism		Irreversible	247281
39	EX_trp-L(e)	L-Tryptophan export		trp-L[c] -->		Extra-organism		Irreversible	1441126
40	EX_asp-L(e)	L-Aspartate export		asp-L[c] -->		Extra-organism		Irreversible	247221
41	EX_pro-L(e)	L-Proline export		pro-L[c] -->		Extra-organism		Irreversible	247305
42	EX_gly(e)	Glycine export		gly[c] -->		Extra-organism		Irreversible	1441106
43	EX_asn-L(e)	L-Asparagine export		asn-L[c] -->		Extra-organism		Irreversible	247218
44	EX_chol(e)	Choline export		chol[c] -->		Extra-organism		Irreversible	233805
45	EX_chsterol(e)	Cholesterol export		chsterol[c] -->		Extra-organism		Irreversible	2328594
46	EX_lac-L(e)	L-Lactate export		lac-L[c] -->		Extra-organism		Irreversible	247278
47	EX_h2o(e)	H2O exchange		[c] : h2o <==>		Extra-organism		Reversible	195632
48	EX_pi(e)	Phosphate exchange		[c] : pi <==>		Extra-organism		Reversible	195635
49	EX_h(e)	H+ exchange		[c] : h <==>		Extra-organism		Reversible	195667
50	EX_o2(e)	O2 exchange		[c] : o2 <==>		Extra-organism		Reversible	243746
51	EX_co2(e)	CO2 exchange		[c] : co2 <==>		Extra-organism		Reversible	243749
52	EX_na1(e)	Sodium exchange		[c] : na1 <==>		Extra-organism		Reversible	247292
53	EX_nh4(e)	Ammonia exchange		[c] : nh4 <==>		Extra-organism		Reversible	495764
54	EX_fe3(e)	Fe3+ exchange		[c] : fe3 <==>		Extra-organism		Reversible	233814
55	EX_so4(e)	Sulfate exchange		[c] : so4 <==>		Extra-organism		Reversible	233862
56	EX_urea(e)	Urea exchange		[c] : urea <==>		Extra-organism		Reversible	1441128
57	EX_fe2(e)	Fe2+ exchange		[c] : fe2 <==>		Extra-organism		Reversible	1441950
58	EX_k(e)	K+ exchange		[c] : k <==>		Extra-organism		Reversible	247275
59	EX_ca2(e)	Calcium exchange		[c] : ca2 <==>		Extra-organism		Reversible	1899403
60	EX_hco3(e)	Bicarbonate exchange		[c] : hco3 <==>		Extra-organism		Reversible	2322732
61	EX_dhf(e)	7,8-Dihydrofolate exchange		[c] : dhf <==>		Extra-organism		Reversible	2422779
62	EX_for(e)	Formate exchange		[c] : for <==>		Extra-organism		Reversible	1441104
Internal reaction rates
65	HEX1	hexokinase (D-glucose:ATP)	glucokinase	[c] : atp + glc-D --> adp + g6p + h	Glycolysis/Gluconeogenesis	Cytosol	2.7.1.1	Irreversible	134052
66	PGI	glucose-6-phosphate isomerase		[c] : g6p <==> f6p	Glycolysis/Gluconeogenesis	Cytosol	5.3.1.9	Reversible	134518
67	PFK	phosphofructokinase		[c] : atp + f6p --> adp + fdp + h	Glycolysis/Gluconeogenesis	Cytosol	2.7.1.11	Irreversible	134377
68	FBP	fructose-bisphosphatase	6-bisphosphate 1-phosphatase, 6-bisphosphate phosphatase, 6-diphosphate phosphatase, D-fructose 1,6-diphosphatase;, D-fructose-1, FBPase;, fructose 1, fructose 1,6-bisphosphatase;, fructose 1,6-diphosphatase;, fructose bisphosphate phosphat, fructose diphosphatase;, fructose diphosphate phosphata, fructose-bisphosphatase;, hexose bisphosphatase;, hexose diphosphatase;	[c] : fdp + h2o --> f6p + pi	Glycolysis/Gluconeogenesis	Cytosol	3.1.3.11	Irreversible	134232
69	G3PD2m	glycerol-3-phosphate dehydrogenase (FAD), mitochondrial		fad[m] + glyc3p[c] --> dhap[c] + fadh2[m]	Glycolysis/Gluconeogenesis	Cytosol, Mitochondria	1.1.99.5	Irreversible	2373427
70	FBA	fructose-bisphosphate aldolase		[c] : fdp <==> dhap + g3p	Glycolysis/Gluconeogenesis	Cytosol	4.1.2.13	Reversible	134019
71	TPI	triose-phosphate isomerase		[c] : dhap <==> g3p	Glycolysis/Gluconeogenesis	Cytosol	5.3.1.1	Reversible	134757
72	GAPD	glyceraldehyde-3-phosphate dehydrogenase		[c] : g3p + nad + pi <==> 13dpg + h + nadh	Glycolysis/Gluconeogenesis	Cytosol	1.2.1.12	Reversible	134299
73	PGK	phosphoglycerate kinase		[c] : 3pg + atp <==> 13dpg + adp	Glycolysis/Gluconeogenesis	Cytosol	2.7.2.3	Reversible	134578
74	PGM	phosphoglycerate mutase		[c] : 2pg <==> 3pg	Glycolysis/Gluconeogenesis	Cytosol	5.4.2.1	Reversible	134544
75	ENO	enolase		[c] : 2pg <==> h2o + pep	Glycolysis/Gluconeogenesis	Cytosol	4.2.1.11	Reversible	133911
76	PYK	pyruvate kinase	fluorokinase (phosphorylating);, fluorokinase;, phosphoenol transphosphorylase pyruvate kinase (phosphorylating);, phosphoenolpyruvate kinase;, pyruvate kinase;, pyruvate phosphotransferase, pyruvic kinase;	[c] : adp + h + pep --> atp + pyr	Glycolysis/Gluconeogenesis	Cytosol	2.7.1.40	Irreversible	134355
77	LDH_L	L-lactate dehydrogenase		[c] : lac-L + nad <==> h + nadh + pyr	Glycolysis/Gluconeogenesis	Cytosol	1.1.1.27	Reversible	135631
78	G6PDH2r	glucose 6-phosphate dehydrogenase		[c] : g6p + nadp <==> 6pgl + h + nadph	Pentose Phosphate Pathway	Cytosol	1.1.1.49	Reversible	1437943
79	PGL	6-phosphogluconolactonase		[c] : 6pgl + h2o --> 6pgc + h	Pentose Phosphate Pathway	Cytosol	3.1.1.31	Irreversible	134860
80	GND	phosphogluconate dehydrogenase		[c] : 6pgc + nadp --> co2 + nadph + ru5p-D	Pentose Phosphate Pathway	Cytosol	1.1.1.44	Irreversible	134821
81	RPI	ribose-5-phosphate isomerase		[c] : r5p <==> ru5p-D	Pentose Phosphate Pathway	Cytosol	5.3.1.6	Reversible	134909
82	RPE	ribulose 5-phosphate 3-epimerase		[c] : ru5p-D <==> xu5p-D	Pentose Phosphate Pathway	Cytosol	5.1.3.1	Reversible	134933
83	TKT1	transketolase		[c] : r5p + xu5p-D <==> g3p + s7p	Pentose Phosphate Pathway	Cytosol	2.2.1.1	Reversible	134985
84	TKT2	transketolase		[c] : e4p + xu5p-D <==> f6p + g3p	Pentose Phosphate Pathway	Cytosol	2.2.1.1	Reversible	135006
85	TALA	transaldolase		[c] : g3p + s7p <==> e4p + f6p	Pentose Phosphate Pathway	Cytosol	2.2.1.2	Reversible	134966
86	HCO3Em	HCO3 equilibration reaction		[m] : co2 + h2o <==> h + hco3	Urea cycle/amino group metabolism	Mitochondria		Reversible	1300343
87	PCm	pyruvate carboxylase		[m] : atp + hco3 + pyr --> adp + h + oaa + pi	Pyruvate Metabolism	Mitochondria	6.4.1.1	Irreversible	1698484
88	PDHm	pyruvate dehydrogenase		[m] : coa + nad + pyr --> accoa + co2 + nadh	Glycolysis/Gluconeogenesis	Mitochondria	1.2.4.1	Irreversible	213964
89	CSm	citrate synthase		[m] : accoa + h2o + oaa --> cit + coa + h	Citric Acid Cycle	Mitochondria		Irreversible	214045
90	ACONTm	Aconitate hydratase		[m] : cit <==> icit	Citric Acid Cycle	Mitochondria	4.2.1.3	Reversible	216784
91	ICDHxm	Isocitrate dehydrogenase (NAD+)		[m] : icit + nad --> akg + co2 + nadh	Citric Acid Cycle	Mitochondria	1.1.1.41	Irreversible	216842
92	ICDHyrm	Isocitrate dehydrogenase (NADP+)		[m] : icit + nadp <==> akg + co2 + nadph	Citric Acid Cycle	Mitochondria	1.1.1.42	Reversible	2213580
93	AKGDm	2-oxoglutarate dehydrogenase		[m] : akg + coa + nad --> co2 + nadh + succoa	Citric Acid Cycle	Mitochondria	1.2.4.2	Irreversible	1585564
94	SUCOAS1m	Succinate--CoA ligase (GDP-forming)		[m] : coa + gtp + succ <==> gdp + pi + succoa	Citric Acid Cycle	Mitochondria	6.2.1.4	Reversible	217406
95	SUCOASm	Succinate--CoA ligase (ADP-forming)		[m] : atp + coa + succ <==> adp + pi + succoa	Citric Acid Cycle	Mitochondria	6.2.1.5	Reversible	1134913
96	SUCD1m	succinate dehydrogenase		[m] : fad + succ <==> fadh2 + fum	Citric Acid Cycle	Mitochondria	1.3.99.1	Reversible	1437892
97	FUMm	fumarase, mitochondrial		[m] : fum + h2o <==> mal-L	Citric Acid Cycle	Mitochondria	4.2.1.2	Reversible	218026
98	MDHm	malate dehydrogenase, mitochondrial		[m] : mal-L + nad <==> h + nadh + oaa	Citric Acid Cycle	Mitochondria	1.1.1.37	Reversible	217980
99	ACONT	aconitase		[c] : cit <==> icit	Citric Acid Cycle	Cytosol	4.2.1.3	Reversible	135209
100	ICDHy	isocitrate dehydrogenase (NADP)		[c] : icit + nadp --> akg + co2 + nadph	Citric Acid Cycle	Cytosol	1.1.1.42	Irreversible	1507316
101	MDH	malate dehydrogenase		[c] : mal-L + nad <==> h + nadh + oaa	Citric Acid Cycle	Cytosol	1.1.1.37	Reversible	217915
102	ME2	malic enzyme (NADP)	malic' enzyme;, NAD-linked malic enzyme, NAD-malic enzyme;, NAD-specific malic enzyme;, malate dehydrogenase (oxaloacetate-decarboxylating);, pyruvic-malic carboxylase;	[c] : mal-L + nadp --> co2 + nadph + pyr	Pyruvate Metabolism	Cytosol	1.1.1.40	Irreversible	135750
103	FUM	fumarase		[c] : fum + h2o <==> mal-L	Citric Acid Cycle	Cytosol	4.2.1.2	Reversible	217934
104	ACITL	ATP-Citrate lyase		[c] : atp + cit + coa --> accoa + adp + oaa + pi	Citric Acid Cycle	Cytosol		Irreversible	2185040
105	CITL	Citrate lyase		[c] : cit --> ac + oaa	Citric Acid Cycle	Cytosol	4.1.3.6	Irreversible	1460427
106	ACS	acetyl-CoA synthetase		[c] : ac + atp + coa --> accoa + amp + ppi	Glycolysis/Gluconeogenesis	Cytosol	6.2.1.1	Irreversible	135518
107	ACOAHi	acetyl-CoA hydrolase		[c] : accoa + h2o --> ac + coa + h	Pyruvate Metabolism	Cytosol	3.1.2.1	Irreversible	2198224
108	PPA	inorganic diphosphatase	exopolyphosphatase, metaphosphatase, polyphosphate phosphohydrolase	[c] : h2o + ppi --> h + (2) pi	Oxidative Phosphorylation	Cytosol	3.6.1.1	Irreversible	135694
109	PPAm	inorganic diphosphatase		[m] : h2o + ppi --> h + (2) pi	Oxidative Phosphorylation	Mitochondria	3.6.1.1	Irreversible	226198
110	NADH2-u10m	NADH dehydrogenase, mitochondrial		(5) h[m] + nadh[m] + q10[m] --> (4) h[c] + nad[m] + q10h2[m]	Oxidative Phosphorylation	Cytosol, Mitochondria	1.6.99.3	Irreversible	1587577
111	ETF	electron transfer flavoprotein		[m] : etfox + fadh2 --> etfrd + fad	Fatty acid oxidation	Mitochondria		Irreversible	2300964
112	ETFQO	Electron transfer flavoprotein-ubiquinone oxidoreductase		[m] : etfrd + q10 --> etfox + q10h2	Fatty acid oxidation	Mitochondria	1.5.5.1	Irreversible	2300978
113	CYOR-u10m	ubiquinol-6 cytochrome c reductase, Complex III		(2) ficytC[m] + (2) h[m] + q10h2[m] --> (2) focytC[m] + (4) h[c] + q10[m]	Oxidative Phosphorylation	Cytosol, Mitochondria	1.10.2.2	Irreversible	1595996
114	CYOOm3	cytochrome c oxidase, mitochondrial Complex IV		(4) focytC[m] + (7.92) h[m] + o2[m] --> (4) ficytC[m] + (4) h[c] + (1.96) h2o[m] + (0.02) o2s[m]	Oxidative Phosphorylation	Cytosol, Mitochondria	1.9.3.1	Irreversible	1617103
115	CYOR-u10m+CYOOm3	Complex III, IV		(2) q10h2[m] + (11.92) h[m] + o2[m] --> (2) q10[m] + (12) h[c] + (1.96) h2o[m] + (0.02) o2s[m]
116	ATPS4m	ATP synthase (four protons for one ATP)		adp[m] + (4) h[c] + pi[m] --> atp[m] + (3) h[m] + h2o[m]	Oxidative Phosphorylation	Cytosol, Mitochondria	3.6.3.14	Irreversible	1596087
117	PGMT	phosphoglucomutase		[c] : g1p <==> g6p	Glycolysis/Gluconeogenesis	Cytosol	5.4.2.2	Reversible	136639
118	GALU	UTP-glucose-1-phosphate uridylyltransferase		[c] : g1p + h + utp <==> ppi + udpg	Galactose metabolism	Cytosol	2.7.7.9	Reversible	136602
119	GLUNm	glutaminase (mitochondrial)		[m] : gln-L + h2o --> glu-L + nh4	Glutamate metabolism	Mitochondria	3.5.1.2	Irreversible	2169657
120	ASNNm	L-asparaginase (mitochondrial)		[m] : asn-L + h2o --> asp-L + nh4	Alanine and Aspartate Metabolism	Mitochondria	3.5.1.1	Irreversible	2170062
121	GLUDxm	glutamate dehydrogenase (NAD) (mitochondrial)		[m] : glu-L + h2o + nad <==> akg + h + nadh + nh4	Glutamate metabolism	Mitochondria	1.4.1.2	Reversible	2169419
122	GLUDym	glutamate dehydrogenase (NADP), mitochondrial		[m] : glu-L + h2o + nadp <==> akg + h + nadph + nh4	Glutamate metabolism	Mitochondria	1.4.1.4	Reversible	2169428
123	ASPTAm	aspartate transaminase		[m] : akg + asp-L <==> glu-L + oaa	Alanine and Aspartate Metabolism	Mitochondria	2.6.1.1	Reversible	1442840
124	GLUt2m	L-glutamate reversible transport via proton symport, mitochondrial		glu-L[c] + h[c] <==> glu-L[m] + h[m]	Transport, Mitochondrial	Cytosol, Mitochondria		Reversible	1446639
125	ASPGLUm	aspartate-glutamate mitochondrial shuttle		asp-L[m] + glu-L[c] + h[c] <==> asp-L[c] + glu-L[m] + h[m]	Transport, Mitochondrial	Cytosol, Mitochondria		Reversible	1721798
126	GLNS	glutamine synthetase		[c] : atp + glu-L + nh4 --> adp + gln-L + h + pi	Glutamate metabolism	Cytosol	6.3.1.2	Irreversible	1529215
127	ALATA_L	L-alanine transaminase		[c] : akg + ala-L <==> glu-L + pyr	Glutamate metabolism	Cytosol	2.6.1.2	Reversible	138493
128	ASPTA	aspartate transaminase	2-oxoglutarate-glutamate aminotransferase, AAT, AST, AspT, GOT (enzyme), L-aspartate transaminase, L-aspartate-2-ketoglutarate aminotransferase, L-aspartate-2-oxoglutarate aminotransferase, L-aspartate-2-oxoglutarate-transaminase, L-aspartate-alpha-ketoglutarate transaminase, L-aspartic aminotransferase, aspartate alpha-ketoglutarate transaminase, aspartate aminotransferase, aspartate-2-oxoglutar…	[c] : akg + asp-L <==> glu-L + oaa	Alanine and Aspartate Metabolism	Cytosol	2.6.1.1	Reversible	138237
129	ASNS1	asparagine synthase (glutamine-hydrolysing)		[c] : asp-L + atp + gln-L + h2o --> amp + asn-L + glu-L + h + ppi	Alanine and Aspartate Metabolism	Cytosol	6.3.5.4	Irreversible	138207
130	G5SADs	L-glutamate 5-semialdehyde dehydratase (spontaneous)		[c] : glu5sa --> 1pyr5c + h + h2o	Urea cycle/amino group metabolism	Cytosol		Irreversible	1530012
131	P5CRx	pyrroline-5-carboxylate reductase		[c] : 1pyr5c + (2) h + nadh --> nad + pro-L	Urea cycle/amino group metabolism	Cytosol	1.5.1.2	Irreversible	1800867
132	GLU5Km	glutamate 5-kinase (m)		[m] : atp + glu-L --> adp + glu5p	Urea cycle/amino group metabolism	Mitochondria	2.7.2.11	Irreversible	2199016
133	G5SDym	glutamate-5-semialdehyde dehydrogenase (m)		[m] : glu5p + h + nadph --> glu5sa + nadp + pi	Urea cycle/amino group metabolism	Mitochondria	1.2.1.41	Irreversible	2198992
134	ORNTArm	ornithine transaminase reversible (m)		[m] : akg + orn <==> glu-L + glu5sa	Urea cycle/amino group metabolism	Mitochondria	2.6.1.13	Reversible	2207004
135	G5SADrm	L-glutamate 5-semialdehyde dehydratase, reversible, mitochondrial		[m] : glu5sa <==> 1pyr5c + h + h2o	Arginine and Proline Metabolism	Mitochondria		Reversible	1531076
136	P5CRm	pyrroline-5-carboxylate reductase (m)		[m] : 1pyr5c + (2) h + nadph --> nadp + pro-L	Arginine and Proline Metabolism	Mitochondria	1.5.1.2	Irreversible	2288468
137	P5CRxm	pyrroline-5-carboxylate reductase (m)		[m] : 1pyr5c + (2) h + nadh --> nad + pro-L	Arginine and Proline Metabolism	Mitochondria	1.5.1.2	Irreversible	2288474
138	CBPSam	carbamoyl-phosphate synthase (ammonia) (mitochondria		[m] : (2) atp + hco3 + nh4 --> (2) adp + cbp + (2) h + pi	Glutamate metabolism	Mitochondria	6.3.4.16	Irreversible	2170028
139	ORNt3m	ornithine mitochondrial transport via proton antiport		h[c] + orn[m] <==> h[m] + orn[c]	Transport, Mitochondrial	Cytosol, Mitochondria		Reversible	1489094
140	OCBTm	ornithine carbamoyltransferase, irreversible		[m] : cbp + orn --> citr-L + h + pi	Urea cycle/amino group metabolism	Mitochondria	2.1.3.3	Irreversible	1618128
141	ORNt4m	ornithine mitochondrial transport exchange with citruline		citr-L[c] + h[c] + orn[m] <==> citr-L[m] + h[m] + orn[c]	Transport, Mitochondrial	Cytosol, Mitochondria		Reversible	1721720
142	CITRtm	citrulline mitochondrial transport via proton antiport		citr-L[m] <==> citr-L[c]	Transport, Mitochondrial	Cytosol, Mitochondria		Reversible	1721757
143	ARGSS	argininosuccinate synthase		[c] : asp-L + atp + citr-L --> amp + argsuc + h + ppi	Alanine and Aspartate Metabolism	Cytosol	6.3.4.5	Irreversible	138722
144	ARGSL	argininosuccinate lyase		[c] : argsuc <==> arg-L + fum	Alanine and Aspartate Metabolism	Cytosol	4.3.2.1	Reversible	138693
145	ARGN	arginase		[c] : arg-L + h2o --> orn + urea	Urea cycle/amino group metabolism	Cytosol	3.5.3.1	Irreversible	141929
146	UREAtm	Urea transport via diffusion		urea[c] <==> urea[m]	Urea cycle/amino group metabolism	Cytosol, Mitochondria		Reversible	2415458
147	PGCD	phosphoglycerate dehydrogenase		[c] : 3pg + nad --> 3php + h + nadh	Glycine, Serine, and Threonine Metabolism	Cytosol	1.1.1.95	Irreversible	140662
148	PSERT	phosphoserine transaminase		[c] : 3php + glu-L --> akg + pser-L	Glycine, Serine, and Threonine Metabolism	Cytosol	2.6.1.52	Irreversible	602226
149	PSP_L	phosphoserine phosphatase (L-serine)		[c] : h2o + pser-L --> pi + ser-L	Glycine, Serine, and Threonine Metabolism	Cytosol	3.1.3.3	Irreversible	140745
150	METAT	methionine adenosyltransferase		[c] : atp + h2o + met-L --> amet + pi + ppi	Methionine Metabolism	Cytosol	2.5.1.6	Irreversible	141635
151	SAMHISTA	S-Adenosyl-L-methionine:histamine N-tele-methyltransferase		[c] : amet + hista --> ahcys + h + mhista	Histidine Metabolism	Cytosol	2.1.1.8	Irreversible	2169334
152	AHC	adenosylhomocysteinase		[c] : ahcys + h2o <==> adn + hcys-L	Methionine Metabolism	Cytosol	3.3.1.1	Reversible	141493
153	CYSTS	cystathionine beta-synthase		[c] : hcys-L + ser-L --> cyst-L + h2o	Methionine Metabolism	Cytosol	4.2.1.22	Irreversible	1444032
154	CYSTGL	cystathionine g-lyase		[c] : cyst-L + h2o --> 2obut + cys-L + nh4	Cysteine Metabolism	Cytosol	4.4.1.1	Irreversible	1444107
155	2HBO	2-Hydroxybutyrate:NAD+ oxidoreductase		[c] : 2hb + nad <==> 2obut + h + nadh	Propanoate Metabolism	Cytosol	1.1.1.27	Reversible	2254797
156	EX_2hb(e)	2-Hydroxybutyrate exchange		[c] : 2hb <==>		Extra-organism		Reversible	2327209
157	HISDC	histidine decarboxylase		[c] : h + his-L --> co2 + hista	Histidine Metabolism	Cytosol	4.1.1.22	Irreversible	1810870
158	MHISOR	N-Methylhistamine:oxygen oxidoreductase (deaminating)		[c] : h2o + mhista + o2 --> 3mldz + h2o2 + nh4	Histidine Metabolism	Cytosol	1.4.3.4	Irreversible	2169350
159	MACOXO	3-Methylimidazole acetaldehyde:NAD+ oxidoreductase		[c] : 3mldz + h2o + nad --> 3mlda + (2) h + nadh	Histidine Metabolism	Cytosol	1.2.1.5	Irreversible	2169359
160	EX_3mlda(e)	3-Methylimidazoleacetic acid exchange		[c] : 3mlda <==>		Extra-organism		Reversible	2419679
161	THBPT4ACAMDASE	Tetrahydrobiopterin-4a-carbinolamine dehydratase		[c] : thbpt4acam --> dhbpt + h2o	Tetrahydrobiopterin	Cytosol	4.2.1.96	Irreversible	2419198
162	DHPR	6,7-dihydropteridine reductase		[c] : dhbpt + h + nadh --> nad + thbpt	Tetrahydrobiopterin	Cytosol		Irreversible	2419143
163	PHETHPTOX2	L-Phenylalanine,tetrahydrobiopterin:oxygen oxidoreductase (4-hydroxylating)		[c] : o2 + phe-L + thbpt --> thbpt4acam + tyr-L	Tyr, Phe, Trp Biosynthesis	Cytosol	1.14.16.1	Irreversible	2419214
164	ACACT1	acetyl-CoA C-acetyltransferase		[c] : (2) accoa --> aacoa + coa	Cholesterol Metabolism	Cytosol	2.3.1.9	Irreversible	213766
165	HMGCOASi	Hydroxymethylglutaryl CoA synthase (ir)		[c] : aacoa + accoa + h2o --> coa + h + hmgcoa	Cholesterol Metabolism	Cytosol	4.1.3.5	Irreversible	1788579
166	HMGCOAtx	Hydroxymethylglutaryl-CoA reversible peroxisomal transport		hmgcoa[c] <==> hmgcoa[x]	Transport, Peroxisomal	Cytosol, Peroxisome		Reversible	2390428
167	ATPtx	ATP transporter, peroxisomal		atp[c] <==> atp[x]	Transport, Peroxisomal	Cytosol, Peroxisome		Reversible	2377195
168	ADPtx	ADP transporter, peroxisomal		adp[c] <==> adp[x]	Transport, Peroxisomal	Cytosol, Peroxisome		Reversible	2377201
169	NADPHtxu	NADPH transporter, peroxisome		nadph[c] --> nadph[x]	Transport, Peroxisomal	Cytosol, Peroxisome		Irreversible	2390390
170	NADPtxu	NADP transporter, peroxisome		nadp[x] --> nadp[c]	Transport, Peroxisomal	Cytosol, Peroxisome		Irreversible	2390393
171	COAtp	coenzyme A transport, peroxisomal		coa[c] <==> coa[x]	Transport, Peroxisomal	Cytosol, Peroxisome		Reversible	1447750
172	CO2tp	CO2 peroxisomal transport		co2[c] <==> co2[x]	Transport, Peroxisomal	Cytosol, Peroxisome		Reversible	1459353
173	PItx	Phosphate transporter, peroxisome		pi[c] <==> pi[x]	Transport, Peroxisomal	Cytosol, Peroxisome		Reversible	2390384
174	PPItx	Diphosphate transporter, peroxisome		ppi[c] <==> ppi[x]	Transport, Peroxisomal	Cytosol, Peroxisome		Reversible	2390379
175	Htx	H transporter, peroxisome		h[c] <==> h[x]	Transport, Peroxisomal	Cytosol, Peroxisome		Reversible	2390387
176	HMGCOARx	Hydroxymethylglutaryl CoA reductase (ir)		[x] : (2) h + hmgcoa + (2) nadph --> coa + mev-R + (2) nadp	Cholesterol Metabolism	Peroxisome	1.1.1.34	Irreversible	2207266
177	MEVK1x	mevalonate kinase (atp)		[x] : atp + mev-R --> 5pmev + adp + h	Cholesterol Metabolism	Peroxisome	2.7.1.36	Irreversible	2207279
178	PMEVKx	phosphomevalonate kinase		[x] : 5pmev + atp --> 5dpmev + adp	Cholesterol Metabolism	Peroxisome	2.7.4.2	Irreversible	2207320
179	DPMVDx	diphosphomevalonate decarboxylase		[x] : 5dpmev + atp --> adp + co2 + ipdp + pi	Cholesterol Metabolism	Peroxisome	4.1.1.33	Irreversible	2207332
180	IPDDIx	isopentenyl-diphosphate D-isomerase		[x] : ipdp <==> dmpp	Cholesterol Metabolism	Peroxisome	5.3.3.2	Reversible	2207349
181	DMATTx	dimethylallyltranstransferase		[x] : dmpp + ipdp --> grdp + ppi	Cholesterol Metabolism	Peroxisome	2.5.1.1	Irreversible	2207418
182	GRTTx	geranyltranstransferase		[x] : grdp + ipdp --> frdp + ppi	Cholesterol Metabolism	Peroxisome	2.5.1.10	Irreversible	2207413
183	FRDPtr	lipid, flip-flop intracellular transport		frdp[x] <==> frdp[r]	Transport, Peroxisomal	Endoplasmic Reticulum, Peroxisome		Reversible	2329428
184	NADPHtru	NADPH transporter, endoplasmic reticulum		nadph[c] --> nadph[r]	Transport, Endoplasmic Reticular	Cytosol, Endoplasmic Reticulum		Irreversible	2390184
185	NADPtru	NADP transporter, endoplasmic reticulum		nadp[r] --> nadp[c]	Transport, Endoplasmic Reticular	Cytosol, Endoplasmic Reticulum		Irreversible	2390193
186	Htr	H transporter, endoplasmic reticulum		h[c] <==> h[r]	Transport, Endoplasmic Reticular	Cytosol, Endoplasmic Reticulum		Reversible	2390142
187	O2ter	O2 transport, endoplasmic reticulum		o2[c] <==> o2[r]	Transport, Endoplasmic Reticular	Cytosol, Endoplasmic Reticulum		Reversible	1459372
188	H2Oter	H2O endoplasmic reticulum transport		h2o[c] <==> h2o[r]	Transport, Endoplasmic Reticular	Cytosol, Endoplasmic Reticulum		Reversible	1459381
189	PPItr	Diphosphate transporter, endoplasmic reticulum		ppi[c] <==> ppi[r]	Transport, Endoplasmic Reticular	Cytosol, Endoplasmic Reticulum		Reversible	2390206
190	CO2ter	CO2 endoplasmic reticular transport via diffusion		co2[c] <==> co2[r]	Transport, Endoplasmic Reticular	Cytosol, Endoplasmic Reticulum		Reversible	1460941
191	FORtr	FOR transporter, endoplasmic reticulum		for[c] <==> for[r]	Transport, Endoplasmic Reticular	Cytosol, Endoplasmic Reticulum		Reversible	2390251
192	FADtru	FAD transporter, endoplasmic reticulum		fad[r] --> fad[c]	Transport, Endoplasmic Reticular	Cytosol, Endoplasmic Reticulum		Irreversible	2390175
193	FADH2tru	FADH2 transporter, endoplasmic reticulum		fadh2[c] --> fadh2[r]	Transport, Endoplasmic Reticular	Cytosol, Endoplasmic Reticulum		Irreversible	2390197
194				fadh2[m] <==> fadh2[r]
195				fad[m] <==> fad[r]
196	SQLSr	Squalene synthase		[r] : (2) frdp + h + nadph --> nadp + (2) ppi + sql	Cholesterol Metabolism	Endoplasmic Reticulum	2.5.1.21	Irreversible	2207436
197	SQLEr	Squalene epoxidase, endoplasmic reticular (NADP)		[r] : h + nadph + o2 + sql --> Ssq23epx + h2o + nadp	Cholesterol Metabolism	Endoplasmic Reticulum	1.14.99.7	Irreversible	1455226
198	LNSTLSr	lanosterol synthase	2,3-epoxysqualene lanosterol cyclase, lanosterol 2,3-oxidosqualene cyclase, squalene-2,3-oxide-lanosterol cyclase	[r] : Ssq23epx --> lanost	Cholesterol Metabolism	Endoplasmic Reticulum	5.4.99.7	Irreversible	2207498
199	LNS14DMr	cytochrome P450 lanosterol 14-alpha-demethylase	CYP51, sterol 14-alpha-demethylase	[r] : (2) h + lanost + (3) nadph + (3) o2 --> 44mctr + for + (4) h2o + (3) nadp	Cholesterol Metabolism	Endoplasmic Reticulum	1.14.14.1	Irreversible	2207622
200	C14STRr	C-14 sterol reductase	delta14-sterol reductase	[r] : 44mctr + h + nadph --> 44mzym + nadp	Cholesterol Metabolism	Endoplasmic Reticulum	1.3.1.70	Irreversible	2207636
201	C4STMO1r	C-4 sterol methyl oxidase (4,4-dimethylzymosterol)		[r] : 44mzym + (3) h + (3) nadph + (3) o2 --> 4mzym_int1 + (4) h2o + (3) nadp	Cholesterol Metabolism	Endoplasmic Reticulum		Irreversible	2207650
202	C3STDH1r	C-3 sterol dehydrogenase (4-methylzymosterol)	C-4 sterol decarboxylase	[r] : 4mzym_int1 + nad --> 4mzym_int2 + co2 + h + nadh	Cholesterol Metabolism	Endoplasmic Reticulum	5.3.3.1	Irreversible	2207659
203	C4STMO2r	C-4 methyl sterol oxidase	C-4 methyl sterol, C-4 methyl sterol oxidase	[r] : 4mzym_int2 + nad + o2 --> co2 + h + nadh + zym_int2	Cholesterol Metabolism	Endoplasmic Reticulum		Irreversible	2207681
204	C3STDH1Pr	C-3 sterol dehydrogenase (4-methylzymosterol)	C-4 sterol decarboxylase	[r] : 4mzym_int1 + nadp --> 4mzym_int2 + co2 + h + nadph	Cholesterol Metabolism	Endoplasmic Reticulum	5.3.3.1	Irreversible	2296441
205	C4STMO2Pr	C-4 methyl sterol oxidase	C-4 methyl sterol, C-4 methyl sterol oxidase	[r] : 4mzym_int2 + nadp + o2 --> co2 + h + nadph + zym_int2	Cholesterol Metabolism	Endoplasmic Reticulum		Irreversible	2296449
206	C3STKR2r	C-3 sterol keto reductase (zymosterol)		[r] : h + nadph + zym_int2 --> nadp + zymst	Cholesterol Metabolism	Endoplasmic Reticulum		Irreversible	2207703
207	EBP1r	3-beta-hydroxysteroid-delta(8),delta(7)-isomerase	Cholestenol delta-isomerase, D8-D7 sterol isomerase, Delta8-delta7 sterol isomerase, Emopamil-binding protein	[r] : zymst --> chlstol	Cholesterol Metabolism	Endoplasmic Reticulum	5.3.3.5	Irreversible	2207744
208	DHCR242r	24-dehydrocholesterol reductase [Precursor]	3-beta-hydroxysterol delta-24-reductase, Diminuto/dwarf1 homolog, Seladin-1	[r] : chlstol + fadh2 --> fad + lthstrl	Cholesterol Metabolism	Endoplasmic Reticulum		Irreversible	2207897
209	DHCR241r	24-dehydrocholesterol reductase [Precursor]	3-beta-hydroxysterol delta-24-reductase, Diminuto/dwarf1 homolog, Seladin-1	[r] : fadh2 + zymst --> fad + zymstnl	Cholesterol Metabolism	Endoplasmic Reticulum		Irreversible	2207882
210	EBP2r	3-beta-hydroxysteroid-delta(8),delta(7)-isomerase	Cholestenol delta-isomerase, D8-D7 sterol isomerase, Delta8-delta7 sterol isomerase, Emopamil-binding protein	[r] : zymstnl --> lthstrl	Cholesterol Metabolism	Endoplasmic Reticulum	5.3.3.5	Irreversible	2207751
211	LSTO2r	Lathosterol oxidase	C-5 sterol desaturase, Delta-7-sterol 5-desaturase, Lathosterol 5-desaturase, Sterol-C5-desaturase	[r] : h + lthstrl + nadph + o2 --> 7dhchsterol + (2) h2o + nadp	Cholesterol Metabolism	Endoplasmic Reticulum	1.3.3.2	Irreversible	2207799
212	DHCR72r	7-dehydrocholesterol reductase	7-DHC reductase, Putative sterol reductase SR-2, Sterol delta-7-reductase	[r] : 7dhchsterol + h + nadph --> chsterol + nadp	Cholesterol Metabolism	Endoplasmic Reticulum	1.3.1.21	Irreversible	2207872
213	LSTO1r	Lathosterol oxidase	C-5 sterol desaturase, Delta-7-sterol 5-desaturase, Lathosterol 5-desaturase, Sterol-C5-desaturase	[r] : chlstol + h + nadph + o2 --> ddsmsterol + (2) h2o + nadp	Cholesterol Metabolism	Endoplasmic Reticulum	1.3.3.2	Irreversible	2207781
214	DHCR71r	7-dehydrocholesterol reductase	7-DHC reductase, Putative sterol reductase SR-2, Sterol delta-7-reductase	[r] : ddsmsterol + h + nadph --> dsmsterol + nadp	Cholesterol Metabolism	Endoplasmic Reticulum	1.3.1.21	Irreversible	2207851
215	DHCR243r	24-dehydrocholesterol reductase [Precursor]	3-beta-hydroxysterol delta-24-reductase, Diminuto/dwarf1 homolog, Seladin-1	[r] : dsmsterol + fadh2 --> chsterol + fad	Cholesterol Metabolism	Endoplasmic Reticulum		Irreversible	2207905
216	CHSTEROLt2	cholesterol intracellular transport		chsterol[r] <==> chsterol[m]	Transport, Mitochondrial	Endoplasmic Reticulum, Mitochondria		Reversible	2377112
217	CHSTEROLt3	cholesterol intracellular transport		chsterol[c] <==> chsterol[m]	Transport, Mitochondrial	Cytosol, Mitochondria		Reversible	2377115
218	ARTPLM1	R group to palmitate conversion		[c] : Rtotalcoa <==> pmtcoa	R Group Synthesis	Cytosol		Reversible	2386389
219	ARTPLM2	R group to palmitate conversion		[c] : Rtotal2coa <==> pmtcoa	R Group Synthesis	Cytosol		Reversible	2386407
220	ARTPLM3	R group to palmitate conversion		[c] : Rtotal3coa <==> pmtcoa	R Group Synthesis	Cytosol		Reversible	2386418
221	GPAM_hs	glycerol-3-phosphate acyltransferase	GPAT	[c] : Rtotalcoa + glyc3p --> alpa_hs + coa	Triacylglycerol Synthesis	Cytosol	2.3.1.15	Irreversible	2421606
222	AGPAT1	1-acylglycerol-3-phosphate O-acyltransferase 1	1-AGP acyltransferase 1, 1-AGPAT 1, LPAAT-alpha, Lysophosphatidic acid acyltransferase-alpha	[c] : Rtotal2coa + alpa_hs --> coa + pa_hs	Triacylglycerol Synthesis	Cytosol	2.3.1.51	Irreversible	2421671
223	PPAP	phosphatidic acid phosphatase	Lipid phosphate phosphohydrolase 1, Phosphatidate phosphohydrolase	[c] : h2o + pa_hs --> dag_hs + pi	Triacylglycerol Synthesis	Cytosol	3.1.3.4	Irreversible	2221052
224	DAGK_hs	Diacylglycerol phosphate kinase (homo sapiens)		[c] : atp + dag_hs <==> adp + h + pa_hs	Glycerophospholipid Metabolism	Cytosol	2.7.1.107	Reversible	2263738
225	CDS	phosphatidate cytidylyltransferase	CDP-DAG synthase, CDP-DG synthetase, CDP-diacylglycerol synthase, CDP-diglyceride pyrophosphorylase, CDP-diglyceride synthetase, CDS, CTP:phosphatidate cytidylyltransferase	[c] : ctp + h + pa_hs --> cdpdag_hs + ppi	Glycerophospholipid Metabolism	Cytosol	2.7.7.41	Irreversible	2233149
226	CHOLK	Choline kinase		[c] : atp + chol --> adp + cholp + h	Glycerophospholipid Metabolism	Cytosol	2.7.1.32	Irreversible	1485872
227	CHLPCTD	choline phosphate cytididyltransferase		[c] : cholp + ctp + h --> cdpchol + ppi	Glycerophospholipid Metabolism	Cytosol	2.7.7.15	Irreversible	1485845
228	CEPTC	choline phosphotransferase	CEPT1	[c] : cdpchol + dag_hs --> cmp + h + pchol_hs	Glycerophospholipid Metabolism	Cytosol		Irreversible	2228983
229	PSFLIPm	phosphatidylserine flippase		atp[c] + h2o[c] + ps_hs[c] --> adp[c] + h[c] + pi[c] + ps_hs[m]	Transport, Mitochondrial	Cytosol, Mitochondria		Irreversible	2429498
230	PSDm_hs	Phosphatidylserine decarboxylase		[m] : h + ps_hs --> co2 + pe_hs	Glycerophospholipid Metabolism	Mitochondria	4.1.1.65	Irreversible	2305432
231	PE_HStm	phosphatidylethanolamine scramblase		pe_hs[c] <==> pe_hs[m]	Transport, Mitochondrial	Cytosol, Mitochondria		Reversible	2976490
232	PSSA2_hs	Phosphatidylserine synthase homo sapiens		[c] : pe_hs + ser-L <==> etha + ps_hs	Glycerophospholipid Metabolism	Cytosol	2.7.8.8	Reversible	2229223
233	ETHP	ethanolamine phosphate phosphatase		[c] : ethamp + h2o --> etha + pi	Glycerophospholipid Metabolism	Cytosol		Irreversible	2306754
234	ETHAK	Ethanolamine kinase		[c] : atp + etha --> adp + ethamp + h	Glycerophospholipid Metabolism	Cytosol	2.7.1.82	Irreversible	1485885
235	PETHCT	phosphoethanolamine cytidyltransferase		[c] : ctp + ethamp + h --> cdpea + ppi	Glycerophospholipid Metabolism	Cytosol	2.7.7.14	Irreversible	1485896
236	CEPTE	ethanolamine phosphotransferase	CDP-ethanolamine 1,2 diacylglycerol phosphothethanolamine transferase, CEPT1	[c] : cdpea + dag_hs --> cmp + h + pe_hs	Glycerophospholipid Metabolism	Cytosol		Irreversible	2228994
237	MI1PS	myo-Inositol-1-phosphate synthase		[c] : g6p --> mi1p-D	Inositol Phosphate Metabolism	Cytosol	5.5.1.4	Irreversible	1485074
238	MI1PP	myo-inositol 1-phosphatase	L-myo-inositol-1-phosphate pho, inositol 1-phosphatase, inositol monophosphate phospha, inositol phosphatase, inositol-1(or 4)-monophosphata, myo-inositol-1(or 4)-monophosp	[c] : h2o + mi1p-D --> inost + pi	Inositol Phosphate Metabolism	Cytosol	3.1.3.25	Irreversible	1484859
239	CDIPTr	phosphatidylinositol synthase (Homo sapiens)	CDP-diacylglycerol--inositol 3-phosphatidyltransferase, PI synthase, PtdIns synthase	[c] : cdpdag_hs + inost <==> cmp + h + pail_hs	Glycerophospholipid Metabolism	Cytosol	2.7.8.11	Reversible	2264519
240	PSSA1_hs	Phosphatidylserine synthase homo sapiens		[c] : pchol_hs + ser-L <==> chol + ps_hs	Glycerophospholipid Metabolism	Cytosol	2.7.8.8	Reversible	2229228
241	PGPPT	phosphatidyl-CMP: glycerophosphate phosphatidyltransferase		[c] : cdpdag_hs + glyc3p --> cmp + h + pgp_hs	Glycerophospholipid Metabolism	Cytosol	2.7.8.11	Irreversible	2262883
242	PGPP_hs	Phosphatidylglycerol phosphate phosphatase (homo sapiens)		[c] : h2o + pgp_hs --> pglyc_hs + pi	Glycerophospholipid Metabolism	Cytosol	3.1.3.27	Irreversible	2262889
243	SERPT	serine C-palmitoyltransferase		[c] : h + pmtcoa + ser-L --> 3dsphgn + co2 + coa	Sphingolipid Metabolism	Cytosol	2.3.1.50	Irreversible	1453308
244	3DSPHR	3-Dehydrosphinganine reductase		[c] : 3dsphgn + h + nadph --> nadp + sphgn	Sphingolipid Metabolism	Cytosol	1.1.1.102	Irreversible	1453320
245	DSAT	dihydrosphingosine N-acyltransferase		[c] : Rtotalcoa + sphgn --> coa + dhcrm_hs + h	Sphingolipid Metabolism	Cytosol		Irreversible	2415524
246	DHCRD1	dihydroceramide desaturase	dihydroceramide reductase	[c] : dhcrm_hs + nadp --> crm_hs + h + nadph	Sphingolipid Metabolism	Cytosol		Irreversible	2263554
247	MTHFD2	methylenetetrahydrofolate dehydrogenase (NAD)		[c] : mlthf + nad <==> methf + nadh	Folate Metabolism	Cytosol	1.5.1.5	Reversible	2228563
248	DHCRD2	dihydroceramide desaturase	dihydroceramide reductase	[c] : dhcrm_hs + fad --> crm_hs + fadh2	Sphingolipid Metabolism	Cytosol		Irreversible	2263561
249	SMS	Sphingomyelin synthase (homo sapiens)	Mob protein, Phosphatidylcholine:ceramide cholinephosphotransferase 1	[c] : crm_hs + pchol_hs --> dag_hs + sphmyln_hs	Sphingolipid Metabolism	Cytosol		Irreversible	2296066
250	FACOAL160i	C160 fatty acid activation		[c] : atp + coa + hdca --> amp + pmtcoa + ppi	Fatty acid activation	Cytosol	6.2.1.3	Irreversible	1587652
251	C160CPT1	carnitine O-palmitoyltransferase		[c] : crn + pmtcoa --> coa + pmtcrn	Carnitine shuttle	Cytosol	2.3.1.21	Irreversible	1585814
252	C160CRNt	C160 transport into the mitochondria		pmtcrn[c] --> pmtcrn[m]	Carnitine shuttle	Cytosol, Mitochondria		Irreversible	1585937
253	C160CPT2	C160 transport into the mitochondria		[m] : coa + pmtcrn --> crn + pmtcoa	Carnitine shuttle	Mitochondria		Irreversible	1585849
254	FAOXC160	Beta oxidation of long chain fatty acid		[m] : (7) coa + (7) fad + (7) h2o + (7) nad + pmtcoa --> (8) accoa + (7) fadh2 + (7) h + (7) nadh	Fatty acid oxidation	Mitochondria	1.3.99.3	Irreversible	1586252
255	ACCOAC	acetyl-CoA carboxylase		[c] : accoa + atp + hco3 --> adp + h + malcoa + pi	Fatty Acid Metabolism	Cytosol	6.4.1.2	Irreversible	213653
256	FAS100COA	fatty acyl-CoA synthase (n-C10:0CoA)		[c] : (3) h + malcoa + (2) nadph + occoa --> co2 + coa + dcacoa + h2o + (2) nadp	Fatty acid elongation	Cytosol	2.3.1.86	Irreversible	1453441
257	FAS80COA_L	fatty acyl-CoA synthase (n-C8:0CoA), lumped reaction		[c] : accoa + (9) h + (3) malcoa + (6) nadph --> (3) co2 + (3) coa + (3) h2o + (6) nadp + occoa	Fatty acid elongation	Cytosol	2.3.1.86	Irreversible	1453491
258	FAS120COA	fatty-acyl-CoA synthase (n-C12:0CoA)		[c] : dcacoa + (3) h + malcoa + (2) nadph --> co2 + coa + ddcacoa + h2o + (2) nadp	Fatty acid elongation	Cytosol	2.3.1.86	Irreversible	1453541
259	FAS140COA	fatty-acyl-CoA synthase (n-C14:0CoA)		[c] : ddcacoa + (3) h + malcoa + (2) nadph --> co2 + coa + h2o + (2) nadp + tdcoa	Fatty acid elongation	Cytosol	2.3.1.86	Irreversible	1453581
260	FAS160COA	fatty-acyl-CoA synthase (n-C16:0CoA)		[c] : (3) h + malcoa + (2) nadph + tdcoa --> co2 + coa + h2o + (2) nadp + pmtcoa	Fatty acid elongation	Cytosol	2.3.1.86	Irreversible	1453701
261	FAS180COA	fatty-acyl-CoA synthase (n-C18:0CoA)		[c] : (3) h + malcoa + (2) nadph + pmtcoa --> co2 + coa + h2o + (2) nadp + stcoa	Fatty acid elongation	Cytosol	2.3.1.86	Irreversible	1453864
262	KAS8	b-ketoacyl synthetase (palmitate, n-C16:0)	fatty acid synthesis	[c] : accoa + (20) h + (7) malcoa + (14) nadph --> (7) co2 + (8) coa + (6) h2o + hdca + (14) nadp	Fatty acid elongation	Cytosol	2.3.1.41	Irreversible	1788176
263	DESAT16_2	palmitoyl-CoA desaturase (n-C16:0CoA -> n-C16:1CoA)	Fatty acid desaturase	[c] : h + nadh + o2 + pmtcoa --> (2) h2o + hdcoa + nad	Fatty acid elongation	Cytosol	1.14.19.1	Irreversible	2219452
264	DESAT18_3	stearoyl-CoA desaturase (n-C18:0CoA -> n-C18:1CoA)	Fatty acid desaturase	[c] : h + nadh + o2 + stcoa --> (2) h2o + nad + odecoa	Fatty acid elongation	Cytosol	1.14.19.1	Irreversible	2219461
265	DESAT18_4	stearoyl-CoA desaturase (n-C18:0CoA -> n-C18:1CoA)	Fatty acid desaturase	[c] : h + nadh + o2 + stcoa --> (2) h2o + nad + vacccoa	Fatty acid elongation	Cytosol	1.14.19.1	Irreversible	2219470
266	DESAT18_5	stearoyl-CoA desaturase (n-C18:0CoA -> n-C18:1CoA)	Fatty acid desaturase	[c] : h + nadh + o2 + stcoa --> (2) h2o + nad + od2coa	Fatty acid elongation	Cytosol	1.14.19.1	Irreversible	2219479
267	DESAT18_6	fatty acyl-CoA desaturase (n-C18:1CoA -> n-C18:2CoA)	Fatty acid desaturase	[c] : h + nadh + o2 + odecoa --> (2) h2o + lneldccoa + nad	Fatty acid elongation	Cytosol	1.14.19.1	Irreversible	2219488
268	DESAT18_7	fatty acyl-CoA desaturase (n-C18:1CoA -> n-C18:2CoA)	Fatty acid desaturase	[c] : h + nadh + o2 + vacccoa --> (2) h2o + lneldccoa + nad	Fatty acid elongation	Cytosol	1.14.19.1	Irreversible	2219505
269	DESAT18_8	fatty acyl-CoA desaturase (n-C18:1CoA -> n-C18:2CoA)	Fatty acid desaturase	[c] : h + nadh + o2 + od2coa --> (2) h2o + lneldccoa + nad	Fatty acid elongation	Cytosol	1.14.19.1	Irreversible	2219521
270	DESAT18_10	fatty acyl-CoA desaturase (n-C18:2CoA -> n-C18:3CoA)	Fatty acid desaturase	[c] : h + lnlncacoa + nadh + o2 --> (2) h2o + nad + strdnccoa	Fatty acid elongation	Cytosol	1.14.19.1	Irreversible	2219546
271	DESAT18_9	fatty acyl-CoA desaturase (n-C18:2CoA -> n-C18:3CoA)	Fatty acid desaturase	[c] : h + lnlccoa + nadh + o2 --> (2) h2o + lnlncgcoa + nad	Fatty acid elongation	Cytosol	1.14.19.1	Irreversible	2219562
272	DESAT20_1	fatty acyl-CoA desaturase (n-C20:3CoA -> n-C20:4CoA)	Fatty acid desaturase	[c] : dlnlcgcoa + h + nadh + o2 --> arachdcoa + (2) h2o + nad	Fatty acid elongation	Cytosol	1.14.19.1	Irreversible	2219607
273	DESAT20_2	fatty acyl-CoA desaturase (n-C20:4CoA -> n-C20:5CoA)	Fatty acid desaturase	[c] : eicostetcoa + h + nadh + o2 --> (2) h2o + nad + tmndnccoa	Fatty acid elongation	Cytosol	1.14.19.1	Irreversible	2219640
274	DESAT22_1p	fatty acyl-CoA desaturase (n-C22:4CoA -> n-C22:5CoA)	Fatty acid desaturase	[x] : adrncoa + h + nadh + o2 --> dcsptn1coa + (2) h2o + nad	Fatty acid elongation	Peroxisome	1.14.19.1	Irreversible	2219731
275	DESAT22_2p	fatty acyl-CoA desaturase (n-C22:5CoA -> n-C22:6CoA)	Fatty acid desaturase	[x] : clpndcoa + h + nadh + o2 --> c226coa + (2) h2o + nad	Fatty acid elongation	Peroxisome	1.14.19.1	Irreversible	2391484
276	DESAT24_1	fatty acyl-CoA desaturase (n-C24:5CoA -> n-C24:6CoA)	Fatty acid desaturase	[c] : h + nadh + o2 + tetpent3coa --> (2) h2o + nad + tethex3coa	Fatty acid elongation	Cytosol	1.14.19.1	Irreversible	2414328
277	FAEL183	fatty-acyl-CoA elongation (n-C18:3CoA)		[c] : (5) h + lnlncgcoa + malcoa + (4) nadph + o2 --> co2 + coa + dlnlcgcoa + (3) h2o + (4) nadp	Fatty acid elongation	Cytosol	2.3.1.86	Irreversible	2414454
278	FAEL204	fatty-acyl-CoA elongation (n-C20:4CoA)		[c] : arachdcoa + (5) h + malcoa + (4) nadph + o2 --> adrncoa + co2 + coa + (3) h2o + (4) nadp	Fatty acid elongation	Cytosol	2.3.1.86	Irreversible	2414466
279	FAEL184	fatty-acyl-CoA elongation (n-C20:4CoA)		[c] : (5) h + malcoa + (4) nadph + o2 + strdnccoa --> co2 + coa + eicostetcoa + (3) h2o + (4) nadp	Fatty acid elongation	Cytosol	2.3.1.86	Irreversible	2414477
280	FAEL205	fatty-acyl-CoA elongation (n-C20:5CoA)		[c] : (5) h + malcoa + (4) nadph + o2 + tmndnccoa --> clpndcoa + co2 + coa + (3) h2o + (4) nadp	Fatty acid elongation	Cytosol	2.3.1.86	Irreversible	2414488
281	DHFR	dihydrofolate reductase		[c] : dhf + h + nadph <==> nadp + thf	Folate Metabolism	Cytosol	1.5.1.3	Reversible	200391
282	FTHFL	formate-tetrahydrofolate ligase		[c] : atp + for + thf <==> 10fthf + adp + pi	Folate Metabolism	Cytosol	6.3.4.3	Reversible	1584585
283	MTHFC	methenyltetrahydrofolate cyclohydrolase		[c] : h2o + methf <==> 10fthf + h	Folate Metabolism	Cytosol	3.5.4.9	Reversible	1831622
284	MTHFD	methylenetetrahydrofolate dehydrogenase (NADP)		[c] : mlthf + nadp <==> methf + nadph	Folate Metabolism	Cytosol	1.5.1.5	Reversible	1831704
285	GHMT2r	glycine hydroxymethyltransferase, reversible	Serine aldolase, Serine hydroxymethylase, Threonine aldolase, serine hydroxymethyltransferase, serine:H4F hydroxymethyltransferase	[c] : ser-L + thf <==> gly + h2o + mlthf	Glycine, Serine, and Threonine Metabolism	Cytosol	2.1.2.1	Reversible	1443877
286	PRPPS	phosphoribosylpyrophosphate synthetase		[c] : atp + r5p <==> amp + h + prpp	Pentose Phosphate Pathway	Cytosol	2.7.6.1	Reversible	140540
287	GLUPRT	glutamine phosphoribosyldiphosphate amidotransferase		[c] : gln-L + h2o + prpp --> glu-L + ppi + pram	IMP Biosynthesis	Cytosol	2.4.2.14	Irreversible	1529238
288	PRAGSr	phosphoribosylglycinamide synthase	phsophoribosylamine-glycine ligase	[c] : atp + gly + pram <==> adp + gar + h + pi	IMP Biosynthesis	Cytosol	6.3.4.13	Reversible	1529336
289	GARFT	phosphoribosylglycinamide formyltransferase	GAR transformylase N	[c] : 10fthf + gar <==> fgam + h + thf	IMP Biosynthesis	Cytosol	2.1.2.2	Reversible	1530017
290	PRFGS	phosphoribosylformylglycinamidine synthase		[c] : atp + fgam + gln-L + h2o --> adp + fpram + glu-L + h + pi	IMP Biosynthesis	Cytosol	6.3.5.3	Irreversible	1529357
291	PRAIS	phosphoribosylaminoimidazole synthase		[c] : atp + fpram --> adp + air + (2) h + pi	IMP Biosynthesis	Cytosol	6.3.3.1	Irreversible	1530029
292	AIRCr	phosphoribosylaminoimidazole carboxylase		[c] : air + co2 <==> 5aizc + h	IMP Biosynthesis	Cytosol	4.1.1.21	Reversible	1442450
293	PRASCS	phosphoribosylaminoimidazolesuccinocarboxamide synthase		[c] : 5aizc + asp-L + atp <==> 25aics + adp + h + pi	IMP Biosynthesis	Cytosol	6.3.2.6	Reversible	1530036
294	ADSL2	adenylosuccinate lyase		[c] : 25aics --> aicar + fum	IMP Biosynthesis	Cytosol	4.3.2.2	Irreversible	142911
295	AICART	phosphoribosylaminoimidazolecarboxamide formyltransferase		[c] : 10fthf + aicar <==> fprica + thf	IMP Biosynthesis	Cytosol	2.1.2.3	Reversible	142965
296	IMPC	IMP cyclohydrolase		[c] : h2o + imp <==> fprica	IMP Biosynthesis	Cytosol	3.5.4.10	Reversible	143125
297	ADSS	adenylosuccinate synthase		[c] : asp-L + gtp + imp --> dcamp + gdp + (2) h + pi	Nucleotides	Cytosol	6.3.4.4	Irreversible	1529069
298	ADSL1	adenylosuccinate lyase		[c] : dcamp --> amp + fum	Nucleotides	Cytosol	4.3.2.2	Irreversible	142897
299	ADK1	adenylate kinase		[c] : amp + atp <==> (2) adp	Nucleotides	Cytosol	2.7.4.3	Reversible	144242
300	IMPD	IMP dehydrogenase		[c] : h2o + imp + nad --> h + nadh + xmp	Nucleotides	Cytosol	1.1.1.205	Irreversible	143139
301	GMPS2	GMP synthase		[c] : atp + gln-L + h2o + xmp --> amp + glu-L + gmp + (2) h + ppi	Nucleotides	Cytosol	6.3.5.2	Irreversible	1441466
302	GK1	guanylate kinase (GMP:ATP)		[c] : atp + gmp <==> adp + gdp	Nucleotides	Cytosol	2.7.4.8	Reversible	144407
303	CBPS	carbamoyl-phosphate synthase (glutamine-hydrolysing)		[c] : (2) atp + gln-L + h2o + hco3 --> (2) adp + cbp + glu-L + (2) h + pi	Pyrimidine Biosynthesis	Cytosol	6.3.5.5	Irreversible	138867
304	ASPCTr	aspartate carbamoyltransferase (reversible)		[c] : asp-L + cbp <==> cbasp + h + pi	Pyrimidine Biosynthesis	Cytosol	2.1.3.2	Reversible	2170685
305	DHORTS	dihydroorotase		[c] : dhor-S + h2o <==> cbasp + h	Pyrimidine Biosynthesis	Cytosol	3.5.2.3	Reversible	143526
306	DHORD9	dihydoorotic acid dehydrogenase (quinone10)		dhor-S[c] + q10[m] --> orot[c] + q10h2[m]	Pyrimidine Biosynthesis	Cytosol, Mitochondria		Irreversible	2321220
307	ORPT	orotate phosphoribosyltransferase		[c] : orot5p + ppi <==> orot + prpp	Pyrimidine Biosynthesis	Cytosol	2.4.2.10	Reversible	143622
308	OMPDC	orotidine-5'-phosphate decarboxylase		[c] : h + orot5p --> co2 + ump	Pyrimidine Biosynthesis	Cytosol	4.1.1.23	Irreversible	143583
309	UMPK	UMP kinase	ATP:UMP-CMP phosphotransferase, CMP kinase, CTP:CMP phosphotransferase, UMP-CMP kinase, cytidylate kinase, dCMP kinase, deoxycytidine monophosphokinas, deoxycytidylate kinase, pyrimidine nucleoside monophos	[c] : atp + ump <==> adp + udp	Nucleotides	Cytosol	2.7.4.14	Reversible	144378
310	UMPK3	UMP kinase (UTP)	ATP:UMP-CMP phosphotransferase, CMP kinase, CTP:CMP phosphotransferase, UMP-CMP kinase, cytidylate kinase, dCMP kinase, deoxycytidine monophosphokinase, deoxycytidylate kinase, pyrimidine nucleoside monophosphate kinase	[c] : ump + utp <==> (2) udp	Nucleotides	Cytosol	2.7.4.14	Reversible	2218431
311	CTPS2	CTP synthase (glutamine)		[c] : atp + gln-L + h2o + utp --> adp + ctp + glu-L + (2) h + pi	Pyrimidine Biosynthesis	Cytosol	6.3.4.2	Irreversible	143492
312	CTPS1	CTP synthase (NH3)		[c] : atp + nh4 + utp --> adp + ctp + (2) h + pi	Nucleotides	Cytosol	6.3.4.2	Irreversible	1530468
313	TRDR	thioredoxin reductase (NADPH)		[c] : h + nadph + trdox --> nadp + trdrd	Nucleotides	Cytosol	1.8.1.9	Irreversible	136277
314	RNDR1	ribonucleoside-diphosphate reductase (ADP)		[c] : adp + trdrd --> dadp + h2o + trdox	Nucleotides	Cytosol	1.17.4.1	Irreversible	145170
315	RNDR2	ribonucleoside-diphosphate reductase (GDP)		[c] : gdp + trdrd --> dgdp + h2o + trdox	Nucleotides	Cytosol	1.17.4.1	Irreversible	145202
316	RNDR3	ribonucleoside-diphosphate reductase (CDP)		[c] : cdp + trdrd --> dcdp + h2o + trdox	Nucleotides	Cytosol	1.17.4.1	Irreversible	145234
317	RNDR4	ribonucleoside-diphosphate reductase (UDP)		[c] : udp + trdrd --> dudp + h2o + trdox	Nucleotides	Cytosol	1.17.4.1	Irreversible	145266
318	ADKd	adenylate kinase (d form)		[c] : damp + datp <==> (2) dadp	Nucleotides	Cytosol	2.7.4.3	Reversible	1788606
319	DGK1	deoxyguanylate kinase (dGMP:ATP)		[c] : atp + dgmp <==> adp + dgdp	Nucleotides	Cytosol	2.7.4.8	Reversible	144430
320	CYTK12	cytidylate kinase (dCMP,dCTP)		[c] : dcmp + dctp <==> (2) dcdp	Nucleotides	Cytosol	2.7.4.14	Reversible	2218760
321	NDP6	nucleoside-diphosphatase (dCDP)		[c] : dcdp + h2o --> dcmp + h + pi	Nucleotides	Cytosol	3.6.1.6	Irreversible	243642
322	NDP8	nucleoside-diphosphatase (dUDP)		[c] : dudp + h2o --> dump + h + pi	Nucleotides	Cytosol	3.6.1.6	Irreversible	243654
323	TMDS	thymidylate synthase	TMP synthetase, dTMP synthase, methylenetetrahydrofolate:dUMP, thymidylate synthetase	[c] : dump + mlthf --> dhf + dtmp	Nucleotides	Cytosol	2.1.1.45	Irreversible	145378
324	ADNCYC	adenylate cyclase	3',5'-cyclic AMP synthetase, adenyl cyclase, adenylylcyclase	[c] : atp --> camp + ppi	Nucleotides	Cytosol	4.6.1.1	Irreversible	1484813
325	ADNK1	adenosine kinase		[c] : adn + atp --> adp + amp + h	Nucleotides	Cytosol	2.7.1.20	Irreversible	144183
326	CYTK3	cytidylate kinase (CMP)(GTP)		[c] : cmp + gtp <==> cdp + gdp	Nucleotides	Cytosol		Reversible	2214188
327	CYTK4	cytidylate kinase (dCMP)(GTP)		[c] : dcmp + gtp <==> dcdp + gdp	Nucleotides	Cytosol		Reversible	2214193
328	CYTK5	cytidylate kinase (dCMP)		[c] : ctp + dcmp <==> cdp + dcdp	Nucleotides	Cytosol	2.7.4.14	Reversible	2218612
329	CYTK6	cytidylate kinase (CMP,CTP)		[c] : cmp + ctp <==> (2) cdp	Nucleotides	Cytosol	2.7.4.14	Reversible	2218645
330	CYTK7	cytidylate kinase (CMP,UTP)		[c] : cmp + utp <==> cdp + udp	Nucleotides	Cytosol	2.7.4.14	Reversible	2218653
331	CYTK8	cytidylate kinase (CMP,dATP)		[c] : cmp + datp <==> cdp + dadp	Nucleotides	Cytosol	2.7.4.14	Reversible	2218668
332	CYTK9	cytidylate kinase (CMP,dCTP)		[c] : cmp + dctp <==> cdp + dcdp	Nucleotides	Cytosol	2.7.4.14	Reversible	2218682
333	CYTK10	cytidylate kinase (CMP,dGTP)		[c] : cmp + dgtp <==> cdp + dgdp	Nucleotides	Cytosol	2.7.4.14	Reversible	2218698
334	CYTK11	cytidylate kinase (dCMP,dGTP)		[c] : dcmp + dgtp <==> dcdp + dgdp	Nucleotides	Cytosol	2.7.4.14	Reversible	2218732
335	CYTK13	cytidylate kinase (dCMP,dATP)		[c] : datp + dcmp <==> dadp + dcdp	Nucleotides	Cytosol	2.7.4.14	Reversible	2218777
336	CYTK14	cytidylate kinase (dCMP,UTP)		[c] : dcmp + utp <==> dcdp + udp	Nucleotides	Cytosol	2.7.4.14	Reversible	2218791
337	DTMPK	dTMP kinase		[c] : atp + dtmp <==> adp + dtdp	Nucleotides	Cytosol	2.7.4.9	Reversible	144512
338	NDPK1	nucleoside-diphosphate kinase (ATP:GDP)		[c] : atp + gdp <==> adp + gtp	Nucleotides	Cytosol	2.7.4.6	Reversible	144708
339	NDPK2	nucleoside-diphosphate kinase (ATP:UDP)		[c] : atp + udp <==> adp + utp	Nucleotides	Cytosol	2.7.4.6	Reversible	144744
340	NDPK3	nucleoside-diphosphate kinase (ATP:CDP)		[c] : atp + cdp <==> adp + ctp	Nucleotides	Cytosol	2.7.4.6	Reversible	144769
341	NDPK4	nucleoside-diphosphate kinase (ATP:dTDP)		[c] : atp + dtdp <==> adp + dttp	Nucleotides	Cytosol	2.7.4.6	Reversible	144794
342	NDPK5	nucleoside-diphosphate kinase (ATP:dGDP)		[c] : atp + dgdp <==> adp + dgtp	Nucleotides	Cytosol	2.7.4.6	Reversible	144819
343	NDPK6	nucleoside-diphosphate kinase (ATP:dUDP)		[c] : atp + dudp <==> adp + dutp	Nucleotides	Cytosol	2.7.4.6	Reversible	144844
344	NDPK7	nucleoside-diphosphate kinase (ATP:dCDP)		[c] : atp + dcdp <==> adp + dctp	Nucleotides	Cytosol	2.7.4.6	Reversible	144869
345	NDPK8	nucleoside-diphosphate kinase (ATP:dADP)		[c] : atp + dadp <==> adp + datp	Nucleotides	Cytosol	2.7.4.6	Reversible	144894
346	PDE1	3',5'-cyclic-nucleotide phosphodiesterase		[c] : camp + h2o --> amp + h	Nucleotides	Cytosol	3.1.4.17	Irreversible	1485058
347	UMPK2	UMP kinase (CTP)	ATP:UMP-CMP phosphotransferase, CMP kinase, CTP:CMP phosphotransferase, UMP-CMP kinase, cytidylate kinase, dCMP kinase, deoxycytidine monophosphokinase, deoxycytidylate kinase, pyrimidine nucleoside monophosphate kinase	[c] : ctp + ump <==> cdp + udp	Nucleotides	Cytosol	2.7.4.14	Reversible	2218332
348	UMPK4	UMP kinase (GTP)	ATP:UMP-CMP phosphotransferase, CMP kinase, CTP:CMP phosphotransferase, UMP-CMP kinase, cytidylate kinase, dCMP kinase, deoxycytidine monophosphokinase, deoxycytidylate kinase, pyrimidine nucleoside monophosphate kinase	[c] : gtp + ump <==> gdp + udp	Nucleotides	Cytosol	2.7.4.14	Reversible	2218448
349	UMPK5	UMP kinase (dATP)	ATP:UMP-CMP phosphotransferase, CMP kinase, CTP:CMP phosphotransferase, UMP-CMP kinase, cytidylate kinase, dCMP kinase, deoxycytidine monophosphokinase, deoxycytidylate kinase, pyrimidine nucleoside monophosphate kinase	[c] : datp + ump <==> dadp + udp	Nucleotides	Cytosol	2.7.4.14	Reversible	2218506
350	UMPK6	UMP kinase (dCTP)	ATP:UMP-CMP phosphotransferase, CMP kinase, CTP:CMP phosphotransferase, UMP-CMP kinase, cytidylate kinase, dCMP kinase, deoxycytidine monophosphokinase, deoxycytidylate kinase, pyrimidine nucleoside monophosphate kinase	[c] : dctp + ump <==> dcdp + udp	Nucleotides	Cytosol	2.7.4.14	Reversible	2218552
351	UMPK7	UMP kinase (dGTP)	ATP:UMP-CMP phosphotransferase, CMP kinase, CTP:CMP phosphotransferase, UMP-CMP kinase, cytidylate kinase, dCMP kinase, deoxycytidine monophosphokinase, deoxycytidylate kinase, pyrimidine nucleoside monophosphate kinase	[c] : dgtp + ump <==> dgdp + udp	Nucleotides	Cytosol	2.7.4.14	Reversible	2218572
352	SPODM	superoxide dismutase	superoxidase dismutase	[c] : (2) h + (2) o2s --> h2o2 + o2	ROS Detoxification	Cytosol	1.15.1.1	Irreversible	1486343
353	CATm	catalase	caperase, catalase-peroxidase, equilase, optidase	[m] : (2) h2o2 --> (2) h2o + o2	ROS Detoxification	Mitochondria	1.11.1.6	Irreversible	1594210
354	SPODMm	superoxide dismutase	superoxidase dismutase	[m] : (2) h + (2) o2s --> h2o2 + o2	ROS Detoxification	Mitochondria	1.15.1.1	Irreversible	1616983
355	GTHO	glutathione oxidoreductase		[c] : gthox + h + nadph --> (2) gthrd + nadp	Glutamate metabolism	Cytosol	1.8.1.7	Irreversible	1445973
356	GTHOm	glutathione oxidoreductase		[m] : gthox + h + nadph --> (2) gthrd + nadp	Glutamate metabolism	Mitochondria	1.8.1.7	Irreversible	1616953
357	GTHP	glutathione peroxidase		[c] : (2) gthrd + h2o2 <==> gthox + (2) h2o	Glutathione Metabolism	Cytosol	1.11.1.9	Reversible	1445947
358	GTHS	glutathione synthetase		[c] : atp + glucys + gly --> adp + gthrd + h + pi	Glutathione Metabolism	Cytosol	6.3.2.3	Irreversible	1529253
359	GTHRDt	Glutathione transport into mitochondria		atp[c] + gthrd[c] + h2o[c] <==> adp[c] + gthrd[m] + h[c] + pi[c]	Glutathione Metabolism	Cytosol, Mitochondria		Reversible	1616918
360	GTHPm	glutathione peroxidase, mitochondria		[m] : (2) gthrd + h2o2 <==> gthox + (2) h2o	Glutathione Metabolism	Mitochondria	1.11.1.9	Reversible	1616964
361	CO2tm	CO2 transport (diffusion), mitochondrial		co2[c] <==> co2[m]	Transport, Mitochondrial	Cytosol, Mitochondria		Reversible	327500
362	PIt2m	phosphate transporter, mitochondrial		h[c] + pi[c] <==> h[m] + pi[m]	Transport, Mitochondrial	Cytosol, Mitochondria		Reversible	331613
363	H2Otm	H2O transport, mitochondrial		h2o[c] <==> h2o[m]	Transport, Mitochondrial	Cytosol, Mitochondria		Reversible	331630
364	CITtbm	citrate transport, mitochondrial		cit[c] + pep[m] <==> cit[m] + pep[c]	Transport, Mitochondrial	Cytosol, Mitochondria		Reversible	331646
365	O2tm	O2 transport (diffusion)		o2[c] <==> o2[m]	Transport, Mitochondrial	Cytosol, Mitochondria		Reversible	1334342
366	G3PD1	glycerol-3-phosphate dehydrogenase (NAD)		[c] : glyc3p + nad <==> dhap + h + nadh	Glycerophospholipid Metabolism	Cytosol	1.1.1.94	Reversible	137538
367	PYRt2m	pyruvate mitochondrial transport via proton symport		h[c] + pyr[c] <==> h[m] + pyr[m]	Transport, Mitochondrial	Cytosol, Mitochondria		Reversible	331625
368	MALtm	malate transport, mitochondrial		mal-L[c] + pi[m] <==> mal-L[m] + pi[c]	Transport, Mitochondrial	Cytosol, Mitochondria		Reversible	1164664
369	CITtam	citrate transport, mitochondrial		cit[c] + mal-L[m] <==> cit[m] + mal-L[c]	Transport, Mitochondrial	Cytosol, Mitochondria		Reversible	1334507
370	AKGMALtm	alpha-ketoglutarate/malate transporter		akg[m] + mal-L[c] <==> akg[c] + mal-L[m]	Transport, Mitochondrial	Cytosol, Mitochondria		Reversible	1587610
371	SUCCt2m	succinate transport, mitochondrial		pi[m] + succ[c] <==> pi[c] + succ[m]	Transport, Mitochondrial	Cytosol, Mitochondria		Reversible	1722009
372	FUMtm	fumarate transport, mitochondrial		fum[c] + pi[m] <==> fum[m] + pi[c]	Transport, Mitochondrial	Cytosol, Mitochondria		Reversible	1850368
373	CRNtim	L-carnitine transport out of mitochondria via diffusion		crn[m] --> crn[c]	Transport, Mitochondrial	Cytosol, Mitochondria		Irreversible	1446798
374	COAtm	CoA transporter		coa[c] <==> coa[m]	Transport, Mitochondrial	Cytosol, Mitochondria		Reversible	1585605
375	ACt2m	acetate mitochondrial transport via proton symport		ac[c] + h[c] <==> ac[m] + h[m]	Transport, Mitochondrial	Cytosol, Mitochondria		Reversible	1459146
376	Htm	Uncoupling protein		h[c] --> h[m]	Transport, Mitochondrial	Cytosol, Mitochondria		Irreversible	1723565
377	ATPtm	ADP/ATP transporter, mitochondrial		adp[c] + atp[m] --> adp[m] + atp[c]	Transport, Mitochondrial	Cytosol, Mitochondria		Irreversible	1488627
378	O2Stm	superoxide anion transport via diffusion (mitochondria)		o2s[c] <==> o2s[m]	Transport, Mitochondrial	Cytosol, Mitochondria		Reversible	2976204
379	H2O2tm	hydrogen peroxide mitochondrial transport		h2o2[c] <==> h2o2[m]	Transport, Mitochondrial	Cytosol, Mitochondria		Reversible	2976255
380	GLYtm	glycine passive transport to mitochondria		gly[c] <==> gly[m]	Transport, Mitochondrial	Cytosol, Mitochondria		Reversible	1639732
381	ARGtm	arginine mitochondrial transport via ornithine carrier		arg-L[c] + h[m] <==> arg-L[m] + h[c]	Transport, Mitochondrial	Cytosol, Mitochondria		Reversible	1721772
382	LYStm	Lysine mitochondrial transport via ornithine carrier		h[m] + lys-L[c] <==> h[c] + lys-L[m]	Transport, Mitochondrial	Cytosol, Mitochondria		Reversible	1721787
383	ASNtm	L-asparagine transport, mitochondrial		asn-L[c] --> asn-L[m]	Transport, Mitochondrial	Cytosol, Mitochondria		Irreversible	2308643
384	GLNtm	L-glutamine transport via electroneutral transporter		gln-L[c] --> gln-L[m]	Transport, Mitochondrial	Cytosol, Mitochondria		Irreversible	2308552
385	VALt5m	Valine reversible mitochondrial transport		val-L[c] <==> val-L[m]	Transport, Mitochondrial	Cytosol, Mitochondria		Reversible	2328087
386	LEUt5m	leucine mitochondrial transport		leu-L[c] <==> leu-L[m]	Transport, Mitochondrial	Cytosol, Mitochondria		Reversible	2328090
387	ILEt5m	Isoleucine mitochondrial transport		ile-L[c] <==> ile-L[m]	Transport, Mitochondrial	Cytosol, Mitochondria		Reversible	2328095
388	PROtm	L-proline transport, mitochondrial		pro-L[c] <==> pro-L[m]	Transport, Mitochondrial	Cytosol, Mitochondria		Reversible	1446615
Auxiliary reactions
63	ATP maintenance			[c] : atp --> adp	ATP maintenance
64	Protein turnover			[c] : proteins -->	Protein turnover
389	Glycogen	Glycogen		[c] : (0.28) udpg --> glycogen	Synthesis of biomass components (mmol/g DW)
390	Lipids synthesis			[c] : (0.0182) chsterol + (0.0695) pchol_hs + (0.0263) pe_hs + (0.0095) pail_hs + (0.0026) ps_hs + (0.0013) pglyc_hs + (0.0028) pgp_hs + (0.0084) sphmyln_hs --> lipids	Synthesis of biomass components (mmol/g DW)
391	Protein sythesis			[c] : (0.600) ala-L +(0.377) arg-L + (0.359) asp-L + (0.288) asn-L + (0.145) cys-L + (0.322) gln-L + (0.386) glu-L + (0.538) gly + (0.143) his-L + (0.324) ile-L + (0.564) leu-L + (0.570) lys-L + (0.138) met-L + (0.219) phe-L + (0.313) pro-L + (0.430) ser-L + (0.386) thr-L + (0.044) trp-L + (0.182) tyr-L + (0.416) val-L + (29.04) atp --> proteins + (29.04) adp	Synthesis of biomass components (mmol/g DW)
392	DNA synthesis			[c] : (0.0148) damp + (0.0099) dcmp + (0.0099) dgmp + (0.0148) dtmp + (0.07) atp --> dna + (0.07) adp	Synthesis of biomass components (mmol/g DW)
393	RNA synthesis			[c] : (0.033) amp + (0.551) cmp +(0.0624) gmp + (0.0330) ump + (0.07) atp --> rna + (0.07) adp	Synthesis of biomass components (mmol/g DW)
394	ATP synthesis			[c] : atp --> adp	ATP synthesis metabolic objective
395	Biomass synthesis			[c] : glycogen + lipids + proteins + rna + dna -->	Proliferation metabolic objective
